# Supplementary material for: Prognostic Value of a Serological-Based Clinical Model for Gastric Cancer Patients
Source: J Clin Med. 2025 Jun 7;14(12):4043. doi: 10.3390/jcm14124043 (PMC12194137; doi:10.3390/jcm14124043)
Supplement: Supplementary file 1 [file jcm-14-04043-s001.zip]

Archive with 1 entries (1 files):
- jcm-3636630-supplementary.xlsx
