# Supplementary material for: Prognostic Value of a Serological-Based Clinical Model for Gastric Cancer Patients
Source: J Clin Med. 2025 Jun 7;14(12):4043. doi: 10.3390/jcm14124043 (PMC12194137; doi:10.3390/jcm14124043)
Supplement: Supplementary file 1 [file jcm-14-04043-s001.zip › jcm-3636630-supplementary.xlsx]

## Sheet: ST_1
Supplementary Table 1. Serological markers between training and validation cohort in this study.
Characteristics		Ref value	All patients	Training cohort	Validation cohort	P value
			N=4636 (%)	N=2781 (%)	N=1855 (%)
Blood routine test
RBC	10e12/L	4.3-5.8	4.31 ± 0.71	4.30 ± 0.70	4.33 ± 0.72	0.123
HGB	g/L	130-175	124.88 ± 25.68	124.59 ± 25.68	125.30 ± 25.67	0.353
MCV	fL	82-100	89.77 ± 7.76	89.85 ± 7.70	89.65 ± 7.84	0.388
RDW-SD	fL	37.0-54.0	46.37 ± 5.58	46.43 ± 5.66	46.27 ± 5.47	0.332
RDW-CV	%	11.5-14.5	14.30 ± 2.20	14.30 ± 2.21	14.30 ± 2.18	0.984
HCT	L/L	0.4-0.5	0.39 ± 0.07	0.39 ± 0.07	0.39 ± 0.07	0.389
MCH	pg	27-34	28.88 ± 3.37	28.89 ± 3.36	28.87 ± 3.38	0.826
MCHC	g/L	316-354	320.99 ± 16.61	320.80 ± 16.62	321.28 ± 16.60	0.336
PLT	10e9/L	100-300	202.29 ± 82.28	202.85 ± 84.14	201.44 ± 79.43	0.566
WBC	10e9/L	3.5-9.5	5.70 ± 1.98	5.72 ± 2.07	5.67 ± 1.83	0.418
NEUT	10e9/L	1.8-6.3	3.55 ± 1.76	3.56 ± 1.85	3.53 ± 1.61	0.521
LYMPH	10e9/L	1.1-3.2	1.59 ± 0.55	1.60 ± 0.54	1.59 ± 0.55	0.598
MONO	10e9/L	0.1-0.6	0.36 ± 0.15	0.37 ± 0.15	0.36 ± 0.14	0.27
BASO	10e9/L	0.0-0.06	0.03 ± 0.02	0.03 ± 0.02	0.03 ± 0.02	0.832
EO	10e9/L	0.02-0.52	0.16 ± 0.16	0.16 ± 0.16	0.16 ± 0.15	0.876
Coagulation test
PT	second	9.6-12.8	19.01 ± 1.65	19.00 ± 1.64	19.02 ± 1.67	0.653
TT	second	14.0-22.0	11.33 ± 1.05	11.31 ± 0.92	11.35 ± 1.23	0.194
APTT	second	24.8-33.8	27.01 ± 4.01	27.00 ± 3.85	27.03 ± 4.24	0.81
INR		0.88-1.15	0.99 ± 0.09	0.99 ± 0.08	0.99 ± 0.11	0.311
FIB	g/L	2.0-4.0	3.04 ± 0.86	3.05 ± 0.88	3.03 ± 0.82	0.396
Biochemical test
TBIL	umol/L	5.0-28.0	11.59 ± 6.05	11.58 ± 6.24	11.60 ± 5.76	0.901
DBIL	umol/L	<8.8	3.86 ± 2.88	3.83 ± 2.90	3.89 ± 2.86	0.474
IBIL	umol/L	<20	7.73 ± 3.91	7.75 ± 4.11	7.71 ± 3.60	0.738
ALT	IU/L	<40	21.55 ± 18.95	21.45 ± 17.15	21.70 ± 21.38	0.668
AST	IU/L	<35	22.92 ± 13.19	22.83 ± 11.50	23.05 ± 15.37	0.571
ALP	IU/L	35-100	76.68 ± 39.61	77.21 ± 46.00	75.89 ± 27.36	0.266
TP	g/L	65.0-85.0	66.90 ± 6.01	66.87 ± 5.96	66.94 ± 6.08	0.688
ALB	g/L	40.0-55.0	41.08 ± 4.23	41.10 ± 4.25	41.04 ± 4.19	0.654
GLB	g/L	20.0-40.0	25.82 ± 4.09	25.77 ± 4.09	25.90 ± 4.09	0.293
GGT	IU/L	<45	22.73 ± 34.95	22.82 ± 33.87	22.61 ± 36.53	0.842
GLU	mmol/L	3.9-5.9	5.33 ± 1.28	5.32 ± 1.27	5.35 ± 1.30	0.449
UREA	mmol/L	2.6-7.5	5.67 ± 1.85	5.66 ± 1.87	5.69 ± 1.83	0.552
CREA	umol/L	48-79	73.84 ± 18.66	73.66 ± 18.90	74.10 ± 18.31	0.423
Cys-C	mg/L	0.51-1.09	0.92 ± 0.18	0.92 ± 0.18	0.92 ± 0.18	0.861
UA	umol/L	160.0-380.0	304.67 ± 82.69	305.39 ± 83.75	303.60 ± 81.08	0.472
TG	mmol/L	0.29-1.83	1.28 ± 0.89	1.27 ± 0.81	1.28 ± 0.99	0.694
CHOL	mmol/L	2.80-5.70	4.42 ± 0.93	4.44 ± 0.95	4.40 ± 0.91	0.089
LDL-C	mmol/L	<4.0	2.61 ± 0.74	2.62 ± 0.76	2.58 ± 0.72	0.097
HDL-C	mmol/L	>0.9	1.31 ± 0.37	1.31 ± 0.37	1.31 ± 0.37	0.769
CK	IU/L	20-140	79.86 ± 71.46	81.16 ± 80.29	77.90 ± 55.61	0.128
LDH	IU/L	120-250	157.90 ± 34.56	158.24 ± 34.38	157.39 ± 34.82	0.412
HBDH	IU/L	72-182	126.30 ± 28.35	126.49 ± 28.06	126.03 ± 28.78	0.59
AG	mmol/L	0.02-0.27	16.38 ± 3.39	16.39 ± 3.33	16.38 ± 3.48	0.909
Abbreviations: RBC, red blood cell; HGB, hemoglobin; MCV, mean corpuscular volume; RDW-SD, red cell distribution width-standard deviation; RDW-CV, red cell distribution width-coefficient of variation; HCT, hematocrit; MCH, mean corpuscular hemoglobin; MCHC, mean corpuscular hemoglobin concentration; PLT, platelets; WBC, white cell count; NEUT, neutrophil count; LYMPH, lymphocyte count; MONO, mono…

## Sheet: ST_2
Supplementary Table 2. Univariate survival analysis of serological markers in training cohort in this study.
Blood routine test	HR	95%CI	P value
RBC	0.771	0.703-0.845	2.52e-08
HGB	0.992	0.990-0.995	2.43e-10
MCV	0.987	0.979-0.995	0.000985
RDW-SD	1.015	1.005-1.026	0.00511
RDW-CV	1.061	1.034-1.089	6.94e-06
HCT	0.045	0.018-0.113	3.51e-11
MCH	0.964	0.946-0.981	6.85e-05
MCHC	0.993	0.989-0.997	0.00027
PLT	1.001	1.000-1.001	0.118
WBC	1.018	0.984-1.053	0.31
NEUT	1.058	1.024-1.093	0.000732
LYMPH	0.658	0.577-0.751	4.8e-10
MONO	0.645	0.403-1.032	0.0677
BASO	0.011	0.000-0.509	0.0211
EO	1.134	0.775-1.658	0.518
Coagulation test
PT	0.907	0.870-0.946	4.93e-06
TT	1.127	1.054-1.204	0.000449
APTT	1.006	0.989-1.023	0.523
INR	7.488	3.909-14.346	1.28e-09
FIB	1.256	1.175-1.343	2.19e-11
Biochemical test
TBIL	1	0.988-1.011	0.961
DBIL	1.032	1.014-1.05	0.000509
IBIL	0.986	0.969-1.003	0.104
ALT	0.997	0.992-1.001	0.14
AST	1.005	0.999-1.01	0.0779
ALP	1.002	1.000-1.003	0.0165
TP	0.977	0.966-0.988	2.99e-05
ALB	0.939	0.926-0.953	9.06e-18
GLB	1.023	1.007-1.04	0.00503
GGT	0.997	0.995-1.000	0.0742
GLU	0.995	0.945-1.048	0.848
UREA	1.058	1.025-1.093	0.000537
CREA	1.002	0.999-1.005	0.129
Cys-C	1.563	1.124-2.173	0.00794
UA	0.999	0.998-1.000	0.0255
TG	0.796	0.711-0.889	5.92e-05
CHOL	0.808	0.752-0.868	5.9e-09
LDL-C	0.786	0.718-0.861	1.87e-07
HDL-C	0.909	0.76-1.086	0.293
CK	0.999	0.998-1.000	0.0847
LDH	1.004	1.002-1.006	1.39e-05
HBDH	1.005	1.003-1.007	1.79e-05
AG	0.982	0.963-1.002	0.0703
Abbreviations: RBC, red blood cell; HGB, hemoglobin; MCV, mean corpuscular volume; RDW-SD, red cell distribution width-standard deviation; RDW-CV, red cell distribution width-coefficient of variation; HCT, hematocrit; MCH, mean corpuscular hemoglobin; MCHC, mean corpuscular hemoglobin concentration; PLT, platelets; WBC, white cell count; NEUT, neutrophil count; LYMPH, lymphocyte count; MONO, mono…

## Sheet: ST_3
Supplementary Table 3. Coeffecient value among the 43 serological indicators.
Variables	RBC	HGB	RDW_CV	RDW_SD	HCT	MCV	MCH	MCHC	PLT	WBC	NEUT	LYMPH	MONO	BASO	EO	FIB	PT	TT	INR	APTT	TBIL	DBIL	IBIL	ALT	AST	ALP	TP	ALB	GLB	GGT	GLU	UREA	CREA	Cys_C	UA	TG	CHOL	LDL_C	HDL_C	CK	LDH	HBDH	AG
RBC	1	0.832	-0.345	-0.448	0.871	-0.054	0.13	0.398	-0.204	0.061	-0.027	0.299	0.058	0.127	0.039	-0.131	0.086	-0.173	-0.173	0.007	0.17	0.066	0.212	0.144	0.024	0.064	0.375	0.457	0.073	0.049	-0.036	-0.039	0.089	0.01	0.178	0.137	0.311	0.303	0.065	0.029	-0.013	-0.024	0.193
HGB	0.832	1	-0.622	-0.355	0.981	0.473	0.649	0.735	-0.355	0.042	-0.049	0.314	0.039	0.084	0.023	-0.155	0.129	-0.202	-0.205	0.012	0.207	0.091	0.251	0.178	0.069	0.05	0.333	0.455	0.012	0.101	-0.049	-0.014	0.126	0.043	0.199	0.159	0.364	0.341	0.106	0.074	0.022	0.014	0.183
RDW_CV	-0.345	-0.622	1	0.727	-0.567	-0.535	-0.655	-0.656	0.238	-0.015	0.038	-0.195	0.005	-0.021	0.011	0.111	-0.112	0.136	0.162	-0.019	-0.059	0.016	-0.1	-0.066	0.006	0.058	-0.154	-0.245	0.029	-0.033	0.027	0.049	-0.085	0.019	-0.091	-0.072	-0.234	-0.217	-0.094	-0.078	0.065	0.068	-0.108
RDW_SD	-0.448	-0.355	0.727	1	-0.325	0.164	-0.03	-0.349	0.01	-0.054	-0.017	-0.148	-0.009	-0.052	0.005	0.088	-0.053	0.054	0.07	-0.021	-0.01	0.049	-0.05	-0.007	0.076	0.066	-0.141	-0.186	-0.012	0.042	-0.026	0.086	-0.044	0.086	-0.036	-0.031	-0.107	-0.123	-0.003	-0.031	0.132	0.14	-0.114
HCT	0.871	0.981	-0.567	-0.325	1	0.43	0.562	0.602	-0.336	0.045	-0.049	0.322	0.052	0.105	0.03	-0.145	0.132	-0.218	-0.227	0.002	0.196	0.077	0.243	0.169	0.059	0.055	0.363	0.477	0.034	0.093	-0.066	-0.015	0.119	0.048	0.2	0.153	0.376	0.349	0.12	0.065	0.023	0.016	0.188
MCV	-0.054	0.473	-0.535	0.164	0.43	1	0.932	0.521	-0.335	-0.025	-0.055	0.103	-0.011	-0.03	-0.012	-0.065	0.113	-0.119	-0.142	0.003	0.088	0.043	0.104	0.089	0.096	-0.005	0.046	0.128	-0.066	0.113	-0.063	0.039	0.073	0.076	0.084	0.063	0.196	0.153	0.13	0.09	0.076	0.081	0.023
MCH	0.13	0.649	-0.655	-0.03	0.562	0.932	1	0.793	-0.376	-0.019	-0.061	0.148	-0.016	-0.033	-0.012	-0.106	0.114	-0.123	-0.134	0.02	0.138	0.078	0.154	0.124	0.102	-0.001	0.087	0.193	-0.074	0.123	-0.049	0.025	0.096	0.059	0.112	0.089	0.229	0.194	0.117	0.101	0.056	0.058	0.064
MCHC	0.398	0.735	-0.656	-0.349	0.602	0.521	0.793	1	-0.326	-0.001	-0.049	0.175	-0.019	-0.03	-0.006	-0.134	0.077	-0.094	-0.078	0.045	0.172	0.112	0.182	0.144	0.08	0.009	0.125	0.234	-0.062	0.096	-0.009	-0.008	0.104	0.01	0.122	0.106	0.212	0.201	0.058	0.087	0.003	0.002	0.108
PLT	-0.204	-0.355	0.238	0.01	-0.336	-0.335	-0.376	-0.326	1	0.3	0.273	0.109	0.239	0.183	0.1	0.277	-0.09	0.058	0.064	-0.011	-0.209	-0.136	-0.221	-0.119	-0.147	0.023	-0.021	-0.17	0.146	0.023	0.025	-0.084	-0.093	-0.11	-0.088	-0.062	-0.064	-0.011	-0.13	-0.056	-0.047	-0.085	0.024
WBC	0.061	0.042	-0.015	-0.054	0.045	-0.025	-0.019	-0.001	0.3	1	0.947	0.341	0.65	0.176	0.198	0.339	-0.097	0.091	0.1	0.051	0	0.07	-0.05	0.105	0.089	0.088	0.043	-0.084	0.151	0.09	0.162	0.1	0.092	0.096	0.02	0.062	-0.034	-0.016	-0.151	0.127	0.087	0.027	0.147
NEUT	-0.027	-0.049	0.038	-0.017	-0.049	-0.055	-0.061	-0.049	0.273	0.947	1	0.041	0.536	0.049	0.057	0.368	-0.136	0.139	0.158	0.068	0.029	0.114	-0.036	0.088	0.09	0.07	-0.034	-0.15	0.106	0.058	0.196	0.122	0.087	0.078	-0.022	0.033	-0.103	-0.082	-0.159	0.141	0.1	0.045	0.122
LYMPH	0.299	0.314	-0.195	-0.148	0.322	0.103	0.148	0.175	0.109	0.341	0.041	1	0.314	0.295	0.203	-0.055	0.11	-0.136	-0.15	-0.061	-0.051	-0.092	-0.012	0.072	0.007	0.059	0.26	0.222	0.148	0.098	-0.041	-0.043	0.036	0.038	0.117	0.111	0.22	0.21	0.023	-0.008	-0.036	-0.059	0.112
MONO	0.058	0.039	0.005	-0.009	0.052	-0.011	-0.016	-0.019	0.239	0.65	0.536	0.314	1	0.26	0.175	0.274	-0.028	0.081	0.027	0.067	-0.067	-0.011	-0.095	0.085	0.074	0.094	0.037	-0.084	0.141	0.128	0.055	0.043	0.055	0.142	0.084	0.044	-0.031	-0.018	-0.164	0.049	0.049	-0.005	0.124
BASO	0.127	0.084	-0.021	-0.052	0.105	-0.03	-0.033	-0.03	0.183	0.176	0.049	0.295	0.26	1	0.342	-0.003	0.077	0.005	-0.051	0.05	-0.067	-0.06	-0.059	0.002	-0.022	0.031	0.1	0.068	0.076	0.064	-0.078	-0.02	-0.015	0.013	0.076	0.048	0.097	0.088	-0.037	-0.023	-0.07	-0.089	0.083
EO	0.039	0.023	0.011	0.005	0.03	-0.012	-0.012	-0.006	0.1	0.198	0.057	0.203	0.175	0.342	1	0.065	-0.047	-0.048	-0.037	0.015	-0.085	-0.077	-0.074	0.016	0.006	0.034	0.037	-0.029	0.084	0.036	-0.075	-0.012	0.013	0.082	0.035	0.01	0.035	0.045	-0.033	-0.035	0.05	0.031	-0.007
FIB	-0.131	-0.155	0.111	0.088	-0.145	-0.065	-0.106	-0.134	0.277	0.339	0.368	-0.055	0.274	-0.003	0.065	1	-0.324	-0.01	0.03	0.019	-0.154	-0.088	-0.171	-0.049	-0.019	0.096	0.009	-0.227	0.248	0.056	0.093	0.05	0.047	0.12	-0.032	-0.025	-0.037	-0.019	-0.113	0.073	0.115	0.078	0.031
PT	0.086	0.129	-0.112	-0.053	0.132	0.113	0.114	0.077	-0.09	-0.097	-0.136	0.11	-0.028	0.077	-0.047	-0.324	1	0.052	0.001	0.084	0.06	0.045	0.059	0.049	0.086	-0.051	0.068	0.069	0.028	-0.028	-0.048	-0.048	-0.032	-0.001	0.042	0.028	0.046	0.038	0.042	0.011	-0.025	-0.017	0.007
TT	-0.173	-0.202	0.136	0.054	-0.218	-0.119	-0.123	-0.094	0.058	0.091	0.139	-0.136	0.081	0.005	-0.048	-0.01	0.052	1	0.916	0.434	0.171	0.245	0.088	0.052	0.118	0.022	-0.131	-0.247	0.066	-0.023	-0.005	0.029	-0.004	0.064	0.011	-0.112	-0.288	-0.219	-0.235	0.01	0.004	-0.019	-0.027
INR	-0.173	-0.205	0.162	0.07	-0.227	-0.142	-0.134	-0.078	0.064	0.1	0.158	-0.15	0.027	-0.051	-0.037	0.03	0.001	0.916	1	0.39	0.169	0.254	0.077	0.064	0.124	0.023	-0.15	-0.273	0.064	-0.024	0.007	0.054	0.05	0.094	-0.008	-0.127	-0.287	-0.223	-0.195	0.006	0.051	0.028	-0.076
APTT	0.007	0.012	-0.019	-0.021	0.002	0.003	0.02	0.045	-0.011	0.051	0.068	-0.061	0.067	0.05	0.015	0.019	0.084	0.434	0.39	1	0.086	0.132	0.037	-0.008	0.042	0	-0.095	-0.158	0.025	-0.013	-0.093	-0.04	-0.072	-0.005	-0.002	-0.103	-0.187	-0.144	-0.138	0.022	-0.087	-0.099	0.018
TBIL	0.17	0.207	-0.059	-0.01	0.196	0.088	0.138	0.172	-0.209	0	0.029	-0.051	-0.067	-0.067	-0.085	-0.154	0.06	0.171	0.169	0.086	1	0.842	0.925	0.191	0.145	0.016	0.139	0.19	0.006	0.059	0.001	0.119	0.083	0.044	0.08	-0.022	0.034	0.033	0.063	0.042	0.139	0.163	0.098
DBIL	0.066	0.091	0.016	0.049	0.077	0.043	0.078	0.112	-0.136	0.07	0.114	-0.092	-0.011	-0.06	-0.077	-0.088	0.045	0.245	0.254	0.132	0.842	1	0.573	0.278	0.232	0.04	0.027	0.042	-0.004	0.096	0.048	0.211	0.136	0.101	0.074	-0.077	-0.158	-0.135	-0.068	0.034	0.131	0.135	0.066
IBIL	0.212	0.251	-0.1	-0.05	0.243	0.104	0.154	0.182	-0.221	-0.05	-0.036	-0.012	-0.095	-0.059	-0.074	-0.171	0.059	0.088	0.077	0.037	0.925	0.573	1	0.094	0.056	-0.004	0.192	0.259	0.011	0.022	-0.032	0.032	0.03	-0.005	0.069	0.021	0.164	0.145	0.143	0.039	0.119	0.152	0.103
ALT	0.144	0.178	-0.066	-0.007	0.169	0.089	0.124	0.144	-0.119	0.105	0.088	0.072	0.085	0.002	0.016	-0.049	0.049	0.052	0.064	-0.008	0.191	0.278	0.094	1	0.783	0.105	0.085	0.077	0.044	0.345	0.05	0.104	0.124	0.083	0.148	0.111	0.007	-0.004	-0.096	0.059	0.175	0.125	0.056
AST	0.024	0.069	0.006	0.076	0.059	0.096	0.102	0.08	-0.147	0.089	0.09	0.007	0.074	-0.022	0.006	-0.019	0.086	0.118	0.124	0.042	0.145	0.232	0.056	0.783	1	0.145	0.057	-0.039	0.124	0.349	0.044	0.108	0.102	0.133	0.087	0.051	-0.013	-0.053	-0.01	0.155	0.322	0.276	0.042
ALP	0.064	0.05	0.058	0.066	0.055	-0.005	-0.001	0.009	0.023	0.088	0.07	0.059	0.094	0.031	0.034	0.096	-0.051	0.022	0.023	0	0.016	0.04	-0.004	0.105	0.145	1	0.127	0.024	0.161	0.193	0.02	0.022	-0.015	0.095	0.047	0.061	0.069	0.055	-0.059	-0.006	0.114	0.092	0.038
TP	0.375	0.333	-0.154	-0.141	0.363	0.046	0.087	0.125	-0.021	0.043	-0.034	0.26	0.037	0.1	0.037	0.009	0.068	-0.131	-0.15	-0.095	0.139	0.027	0.192	0.085	0.057	0.127	1	0.728	0.702	0.085	-0.004	-0.009	0.041	0.036	0.146	0.136	0.362	0.297	0.19	-0.03	0.173	0.168	0.277
ALB	0.457	0.455	-0.245	-0.186	0.477	0.128	0.193	0.234	-0.17	-0.084	-0.15	0.222	-0.084	0.068	-0.029	-0.227	0.069	-0.247	-0.273	-0.158	0.19	0.042	0.259	0.077	-0.039	0.024	0.728	1	0.023	0.038	-0.023	-0.025	0.05	-0.07	0.155	0.161	0.399	0.33	0.262	-0.002	0.077	0.089	0.308
GLB	0.073	0.012	0.029	-0.012	0.034	-0.066	-0.074	-0.062	0.146	0.151	0.106	0.148	0.141	0.076	0.084	0.248	0.028	0.066	0.064	0.025	0.006	-0.004	0.011	0.044	0.124	0.161	0.702	0.023	1	0.084	0.019	0.013	0.009	0.125	0.051	0.031	0.113	0.091	0.005	-0.041	0.172	0.153	0.083
GGT	0.049	0.101	-0.033	0.042	0.093	0.113	0.123	0.096	0.023	0.09	0.058	0.098	0.128	0.064	0.036	0.056	-0.028	-0.023	-0.024	-0.013	0.059	0.096	0.022	0.345	0.349	0.193	0.085	0.038	0.084	1	0.041	0.001	0.005	0.076	0.114	0.163	0.119	0.095	-0.065	0.007	0.086	0.064	0.068
GLU	-0.036	-0.049	0.027	-0.026	-0.066	-0.063	-0.049	-0.009	0.025	0.162	0.196	-0.041	0.055	-0.078	-0.075	0.093	-0.048	-0.005	0.007	-0.093	0.001	0.048	-0.032	0.05	0.044	0.02	-0.004	-0.023	0.019	0.041	1	0.111	0.059	0.045	-0.011	0.191	-0.007	-0.009	-0.124	0.046	0.047	0.045	0.018
UREA	-0.039	-0.014	0.049	0.086	-0.015	0.039	0.025	-0.008	-0.084	0.1	0.122	-0.043	0.043	-0.02	-0.012	0.05	-0.048	0.029	0.054	-0.04	0.119	0.211	0.032	0.104	0.108	0.022	-0.009	-0.025	0.013	0.001	0.111	1	0.376	0.321	0.183	-0.004	0.023	0.01	0.01	0.006	0.02	0.02	0.014
CREA	0.089	0.126	-0.085	-0.044	0.119	0.073	0.096	0.104	-0.093	0.092	0.087	0.036	0.055	-0.015	0.013	0.047	-0.032	-0.004	0.05	-0.072	0.083	0.136	0.03	0.124	0.102	-0.015	0.041	0.05	0.009	0.005	0.059	0.376	1	0.641	0.444	0.071	0.017	0.029	-0.082	0.054	0.029	0.015	0.019
Cys_C	0.01	0.043	0.019	0.086	0.048	0.076	0.059	0.01	-0.11	0.096	0.078	0.038	0.142	0.013	0.082	0.12	-0.001	0.064	0.094	-0.005	0.044	0.101	-0.005	0.083	0.133	0.095	0.036	-0.07	0.125	0.076	0.045	0.321	0.641	1	0.408	0.084	0.006	0.012	-0.117	-0.047	0.107	0.081	0.005
UA	0.178	0.199	-0.091	-0.036	0.2	0.084	0.112	0.122	-0.088	0.02	-0.022	0.117	0.084	0.076	0.035	-0.032	0.042	0.011	-0.008	-0.002	0.08	0.074	0.069	0.148	0.087	0.047	0.146	0.155	0.051	0.114	-0.011	0.183	0.444	0.408	1	0.241	0.085	0.096	-0.209	-0.029	-0.028	-0.05	0.125
TG	0.137	0.159	-0.072	-0.031	0.153	0.063	0.089	0.106	-0.062	0.062	0.033	0.111	0.044	0.048	0.01	-0.025	0.028	-0.112	-0.127	-0.103	-0.022	-0.077	0.021	0.111	0.051	0.061	0.136	0.161	0.031	0.163	0.191	-0.004	0.071	0.084	0.241	1	0.29	0.14	-0.337	-0.016	0.052	0.047	0.105
CHOL	0.311	0.364	-0.234	-0.107	0.376	0.196	0.229	0.212	-0.064	-0.034	-0.103	0.22	-0.031	0.097	0.035	-0.037	0.046	-0.288	-0.287	-0.187	0.034	-0.158	0.164	0.007	-0.013	0.069	0.362	0.399	0.113	0.119	-0.007	0.023	0.017	0.006	0.085	0.29	1	0.913	0.372	0.021	0.108	0.106	0.155
LDL_C	0.303	0.341	-0.217	-0.123	0.349	0.153	0.194	0.201	-0.011	-0.016	-0.082	0.21	-0.018	0.088	0.045	-0.019	0.038	-0.219	-0.223	-0.144	0.033	-0.135	0.145	-0.004	-0.053	0.055	0.297	0.33	0.091	0.095	-0.009	0.01	0.029	0.012	0.096	0.14	0.913	1	0.154	0.014	0.065	0.054	0.129
HDL_C	0.065	0.106	-0.094	-0.003	0.12	0.13	0.117	0.058	-0.13	-0.151	-0.159	0.023	-0.164	-0.037	-0.033	-0.113	0.042	-0.235	-0.195	-0.138	0.063	-0.068	0.143	-0.096	-0.01	-0.059	0.19	0.262	0.005	-0.065	-0.124	0.01	-0.082	-0.117	-0.209	-0.337	0.372	0.154	1	0.03	0.099	0.13	0.025
CK	0.029	0.074	-0.078	-0.031	0.065	0.09	0.101	0.087	-0.056	0.127	0.141	-0.008	0.049	-0.023	-0.035	0.073	0.011	0.01	0.006	0.022	0.042	0.034	0.039	0.059	0.155	-0.006	-0.03	-0.002	-0.041	0.007	0.046	0.006	0.054	-0.047	-0.029	-0.016	0.021	0.014	0.03	1	0.22	0.208	-0.01
LDH	-0.013	0.022	0.065	0.132	0.023	0.076	0.056	0.003	-0.047	0.087	0.1	-0.036	0.049	-0.07	0.05	0.115	-0.025	0.004	0.051	-0.087	0.139	0.131	0.119	0.175	0.322	0.114	0.173	0.077	0.172	0.086	0.047	0.02	0.029	0.107	-0.028	0.052	0.108	0.065	0.099	0.22	1	0.951	0.098
HBDH	-0.024	0.014	0.068	0.14	0.016	0.081	0.058	0.002	-0.085	0.027	0.045	-0.059	-0.005	-0.089	0.031	0.078	-0.017	-0.019	0.028	-0.099	0.163	0.135	0.152	0.125	0.276	0.092	0.168	0.089	0.153	0.064	0.045	0.02	0.015	0.081	-0.05	0.047	0.106	0.054	0.13	0.208	0.951	1	0.082
AG	0.193	0.183	-0.108	-0.114	0.188	0.023	0.064	0.108	0.024	0.147	0.122	0.112	0.124	0.083	-0.007	0.031	0.007	-0.027	-0.076	0.018	0.098	0.066	0.103	0.056	0.042	0.038	0.277	0.308	0.083	0.068	0.018	0.014	0.019	0.005	0.125	0.105	0.155	0.129	0.025	-0.01	0.098	0.082	1
Abbreviations: RBC, red blood cell; HGB, hemoglobin; MCV, mean corpuscular volume; RDW-SD, red cell distribution width-standard deviation; RDW-CV, red cell distribution width-coefficient of variation; HCT, hematocrit; MCH, mean corpuscular hemoglobin; MCHC, mean corpuscular hemoglobin concentration; PLT, platelets; WBC, white cell count; NEUT, neutrophil count; LYMPH, lymphocyte count; MONO, mono…
